# Supplementary material for: A small-molecule approach to restore female sterility phenotype targeted by a homing suppression gene drive in the fruit pest Drosophila suzukii
Source: PLoS Genet. 2024 Apr 5;20(4):e1011226. doi: 10.1371/journal.pgen.1011226 (PMC11023630; doi:10.1371/journal.pgen.1011226)
Supplement: S1 Table — (XLSX) [file pgen.1011226.s010.xlsx]

## Sheet: Sheet1
S1 Table Maximum likelihood estimates of female drive heterozygote fitness
Model	Log-Likelihood	AICc	Effective Population	Female GD/+ Fitness
Fixed effective population	47.2	-90.1	28	0.53
			[15, 44]	[0.25, 0.95]
Fractional effective population	46.2	-88.9	0.13	0.53
			[7%, 21%]	[0.23, 0.92]
