# Supplementary material for: A small-molecule approach to restore female sterility phenotype targeted by a homing suppression gene drive in the fruit pest Drosophila suzukii
Source: PLoS Genet. 2024 Apr 5;20(4):e1011226. doi: 10.1371/journal.pgen.1011226 (PMC11023630; doi:10.1371/journal.pgen.1011226)
Supplement: S2 Table — (XLSX) [file pgen.1011226.s011.xlsx]

## Sheet: Sheet1
S2 Table Oligonucleotides used in Drosophila suzukii gene drive system
Oligo name	DNA sequence (5′-3′)	Use
Ds-Tdc2-left-F	AAGCTTGAAAAATAAAGTACAAGTAAAAGGTTGATTATTTG	Primers used to clong Leftarm
Ds-Tdc2-left-R	CAGAAAGTGATCCGGCAGTCCG
Ds-Tdc2-Right-F	GTGGAGGACAAGATCATGCCCG	Primers used to clong Rightarm
Ds-Tdc2-Right-R	GGATGCTGGGCCTTGAGCC
Ds-Tdc2-Leftarm-F	GACGGCCAGTGAATTCGAGCTCGGTACTAAAAAATTTGATGTCAAAAATG	Primers designed for Leftarm assembly
Ds-Tdc2-Leftarm-R	TACACCTGAATCTAGATGCATTCGCGAGCGCTCATGATCTGGTCCCAGTCC
left-kpnI-F	GCTCGCGAATGCATCTAGATTCA
left-kpnI-R	GCTGCGTTCCGGCGACAAGATCGGGTACCGTCGACTGCAGAATTCGA
DSTDC-leftJL-F	TCGAATTCGATTCATTCAATTAAAAAT	Colony PCR primers designed for Leftarm sequencing
DSTDC-leftJL-R	GCGCACCGAAAGCAAAATGGAGCTGGAG
DSTDC-left-seq-F	CCAGTCACGACGTTGTAAAACGACGGC	Primers designed for Leftarm sequencing
DSTDC-left-seq-R	ACTGAGAGAACTCAAAGGTTACCCCAG
Ds-Tdc2- RightarmF	TCCCGGGCCCGTCGACTGCAGAGGCACCGGCGGGGGAGTCATTCAGGT	Primers designed for Rightarm assembly
Ds-Tdc2- Rightarm-R	GCAGCGAGTCAGTGAGCGAGGAAGCTTGTTACGTTACTATCCTCATTGGTTCAT
DSTDC- RightJL-F	CGAGGACTACACCATCGTGGAG	Colony PCR primers designed for Right hand sequencing
DSTDC- RightJL-R	TTACAATTGTGAATAGATTTTAACCTTTTTTTAATAGAAACACA
DSTDC-Right-seq-F	ACGCGTACAACCGACATTCCCTACT	Primers designed for Rightarm sequencing
DSTDC-Right-seq-R	TTTCCTGCGTTATCCCCTGATTCTGTG
DS-PUb-VasaCas9-F1	CAAGCTTCGAATTCTGCAGTCGACGGCCAAGAAATACCAAGCCATGCCGA	Primers designed for VasaCas9 assembly
DS-PUb-VasaCas9-R1	GCCTGCCCCAGCCGGTGTATCTCCGCCGCTTCAGCTGCTTCATCACTTTG
DS-PUb-VasaCas9-F2	GGAGATACACCGGCTGGGGCAGGC
DS-PUb-VasaCas9-R2	GCTGCGTTCCGGCGACAAGATCGGGATCCAGACATGATAAGATACATTGATGAGT
DS-PUb-VasaCas9JL-F2	AATAACTATGCTCAAAAATTGTGTACCTTTAGC	ColonyPCR primers designed for VasaCas9 sequencing
DS-PUb-VasaCas9JL-R2	GTGCTTTCCCCGTGTGTGGCCATA
DS-PUb-VasaCas9JL-F1	GAGGACTGGGACCAGATCATGAGCGCTC
DS-PUb-VasaCas9JL-R1	CAACGCAAAAATAAATATAGTTTTGACTTAAGCA
VasaCas9-seq-1	TTTTCCCAGGTCAGAAGCGGTTTTC	Primers designed for VasaCas9 sequencing
VasaCas9-seq-2	GATGTTTCTGCAAAAGAAGTATTTTTTCCGCTTAAGAAG
VasaCas9-seq-3	ATCCATTTTACTAACGAGAAAACTCAATTTACTTGT
VasaCas9-seq-4	CACCAACTCTGTGGGCTGGG
VasaCas9-seq-5	CCAAGGCCATCCTGTCTGCCA
VasaCas9-seq-6	CCACCAGATCCACCTGGGAGAG
VasaCas9-seq-7	AAACGAGGACATTCTGGAAGATATCGT
VasaCas9-seq-8	TACTACCTGCAGAATGGGCGGGATATGTA
VasaCas9-seq-9	TACGACGTGCGGAAGATGATCGC
VasaCas9-seq-10	GCCGGCGAACTGCAGAAG
VasaCas9-seq-11	CTATATAGTAGCCTTAACTTTATAAAAATGCATCTTAAGAGAA
VasaCas9-seq-12	AAAATATTCTGTAACCTTTATAAGTAGGCATAACAGTTATAATCAT
DsTdc2-tRNAfwd-1	GCGGCCCGGGTTCGATTCCCGGCCGATGCAGGACCAG	Primers used to generate two fragment encoding three gRNA–DsTdc2
	ATCATGAGCGACGGTTTTAGAGCTAGAAATAGCAAG
DsTdc2-tRNArev-1	GTGCTGCCCTCCTTGAGGGCTGCACCAGCCGGGAATCGAACCC
DsTdc2-tRNAfwd-2	GCCCTCAAGGAGGGCAGCACGTTTTAGAGCTAGAAATAGCAAG
DsTdc2-tRNArev-2	ATTTTAACTTGCTATTTCTAGCTCTAAAACGCGG
	GCAACTCGTTCCCCTCTGCACCAGCCGGGAATCGAACCC
U63seqfwd	ACGTTTTATAACTTATGCCCCTAAG	Primers used to sequence PCFD5-gRNA–DsTdc2 vector
U63seqfwd	GCACAATTGTCTAGAATGCATAC
ori-left-Drdi-F1	TGACGAGCATCACAAAAATCGACGCTCA	Primers designed for U6-gRNA–DsTdc2 assembly
	AGTCAGAGGTGGCGAAACCCGACAGGA
ori-left-Drdi-R1	TTGATCGGCTAAATGGTATGGCAAGATCTAGATGCATTCGCGAGCGCTCATGATC
Dm-U6-gRNA-F2	CTTGCCATACCATTTAGCCGATCAAT
	CGAAGCTTGAGCTCGAGATCCCCCGGGAT
Dm-U6-gRNA-R2	TTTATTGAACAACTCTCAGGCTCCAG
Vasa-Bsu36i-F3	CCCGGGGGATCTCGAGCTCAAGCTTCGA
	CGTTGATTTAGCGGAGACACGCTCCTAA
Vasa-Bsu36i-R3	GGGCTTCTTAAGCGGAAAAAATACTTC
left-u6-seq-F1	AATTCGATTCATTCAATTAAAAATACGAACATGTTTACG	Colony PCR primers designed for VasaCas9 sequencing
left-u6-seq-R1	AATAGGTCTATATATACGAACTGAGTCTGGAAAAAGAA
gRNA-Vasa-Bsu36i-seq-F1	CAGGACCAGATCATGAGCGACG
gRNA-Vasa-Bsu36i-seq-R1	CCTCAGCGTAAGTGTCAGTAAAAAAGGGA
U6-gRNA-seq-1	CGTTCGGCTGCGGCGAGC	Primers used to sequence U6-gRNA–DsTdc2 assembly
U6-gRNA-seq-2	CTCTGCTGAAGCCAGTTACCTTCG
U6-gRNA-seq-3	GCTACAGGCATCGTGGTGTCACG
U6-gRNA-seq-4	ATTTAGAAAAATAAACAAATAGGGGTTCCGCGCA
U6-gRNA-seq-5	AGTCACGACGTTGTAAAACGACGG
U6-gRNA-seq-6	ACTTTCCTACTCCTTCAAGAAATTATGTTTTTG
U6-gRNA-seq-7	AAGAATTCCTTTTAAAGTGTATTTTAACCTATAATGAAAAACGA
U6-gRNA-seq-8	TCCAGACTCAGTTCGTATATATAGACCTATTTTCA
U6-gRNA-seq-9	GCCAAGAAATACCAAGCCATGCC
Left-F	gtgcaaaaggaatacctgtaaaga	Primers designed for sequencing donor plasmide integration sites
Left-R	AGGAGCAATCACAGGTGAGC
Right-F	TCGATACGCGTACAACCGAC
Right-R	tcacgaagcagatcatcgcc
Dstdc2-gRNAseq-F1	CGACCAGAGATGGATAGCACC	Target mutation detection
Dstdc2-gRNAseq-R1	AAGGAAACGCCGGAGTACAT
DS-tdc-gRNA-1	GGACCAGATCATGAGCGACG	Three gRNA sequences
DS-tdc-gRNA-2	GAGGGGAACGAGTTGCCCGC
DS-tdc-gRNA-3	GCCCTCAAGGAGGGCAGCAC
