# Supplementary material for: A small-molecule approach to restore female sterility phenotype targeted by a homing suppression gene drive in the fruit pest Drosophila suzukii
Source: PLoS Genet. 2024 Apr 5;20(4):e1011226. doi: 10.1371/journal.pgen.1011226 (PMC11023630; doi:10.1371/journal.pgen.1011226)
Supplement: S3 Table — (XLSX) [file pgen.1011226.s012.xlsx]

## Sheet: Sheet1
S3 Table Oligonucleotides used in Drosophila melanogaster gene drive system
Oligo name	DNA sequence (5′-3′)	Use
pDCC6-3xP3-dsRed-F	GAGTCAGTGAGCGAGGAAGCtaagatacattgatgagtttggacaaaccacaac	Primers designed for 3xP3-dsRed assembly
pDCC6-3xP3-dsRed-R	GTATTGGGCGCTCTTCCGCTggatctaattcaattagagactaattcaattagagctaattcaattagg
pDCC6-3xP3-dsRed-JLF	ACAGCCCAGCTTGGAGCGAAC	Colony PCR primers designed for3xP3-dsRed sequencing
pDCC6-3xP3-dsRed-JLR	acgccaagctgggcatcacctc
3xP3-dsRed-seq-F1	CCACCTCTGACTTGAGCGTCGATTT	Primers designed for 3xP3-dsRed sequencing
3xP3-dsRed-seq-F2	gaactccaccaggtagtggccg
3xP3-dsRed-seq-F3	gtgccctccatgcgcaccttg
Dm-Tdc2-leftarm-F	GCTGGCCTTTTGCTCACATGTGACAGAAC	Primers designed for leftarm assembly
	TTAAGGATATTAATTTAAACTTTATCAATGAGCGG
Dm-Tdc2-leftarm-R	ATAACGCAGGAAAGAACATGcgccggaaaataggcgtggaag
Dm-Tdc2-leftJL-F	ccgggatatttgagacacctgttgc	Colony PCR primers designed for leftarm sequencing
Dm-Tdc2-leftJL-R	ctacaccatcgtggagcagtacg
Dm-Tdc2-left-seq-F1	TCGATTTTTGTGATGCTCGTCAGGG	Primers designed for leftarm sequencing
Dm-Tdc2-left-seq-F2	AATAATATCCGGAAATCTGGAAATAACCGA
Dm-Tdc2-Right hand-F	TCTTATCATGTCTGGATCCCGTTTgctcgtgtgcgttcgacaatct	Primers designed for Rightarm assembly
Dm-Tdc2-Right hand-R	CCCTGTTTGAATTACGCGTAGTTTCGTGGGGTGTACAAAAGAGCTTT
Dm-Tdc2- Right JL-F	GTGTCTGCTATTAATAACTATGCTCAAAAATTGTGT	Colony PCR primers designed for Rightarm sequencing
Dm-Tdc2- Right JL-R	cgagcaatcgaagttcgtcagcag
Dm-Tdc2- Right -seq-F1	aacagcttcatctgccccgag	Primers designed for Rightarm sequencing
Dm-Tdc2- Right -seq- F2	AAGAATATTATTTGCCCAATTCCACTCTGAGTT
Act5C-F	CGGAGGTATACACCTAGGCGtgcagatgcacctacttctcatttcc	Primers designed for Act5C-promoter assembly
Act5C-R	GCTCCGAATTCACTGCAGTGccggggtctctggattagacc
Act5C-JL-F	tttgaacgcgacttgagagcggag	Colony PCR primers Act5C-promoter sequencing
Act5C-JL-R	ATCTCGTTGCTGAAGATCTCTTGCA
Act5C-seq-1	ATCCCAAAACAAACTGGTTATTGT	Primers used to sequence Act5C-promoter assembly
Act5C-seq-2	gaatgcggaggagaaggagaacgagctgatct
Act5C-seq-3	taccaaatgcggcaaaacggtagtgg
Act5C-seq-4	aaacaaattatttgaaagagaattaggaatcgga
Act5C-seq-5	atcgctggacattactaataaacccactata
DmTdc2-tRNAfwd-1	GCGGCCCGGGTTCGATTCCCGGCCGATGCAgagggga	Primers used to generate two fragment encoding three gRNA–DmTdc2
	acgagttgcccgcGTTTTAGAGCTAGAAATAGCAAG
DmTdc2-tRNArev-1	gggccgccagtcccgcgtgcTGCACCAGCCGGGAATCGAACCC
DmTdc2-tRNAfwd-2	gcacgcgggactggcggcccGTTTTAGAGCTAGAAATAGCAAG
DmTdc2-tRNArev-2	ATTTTAACTTGCTATTTCTAGCTCTAAAACcggg
	ctcgtgtgcgttcgacTGCACCAGCCGGGAATCGAACCC
U63seqfwd	ACGTTTTATAACTTATGCCCCTAAG	Primers used to sequence PCFD5-gRNA–DmTdc2 vector
U63seqfwd	GCACAATTGTCTAGAATGCATAC
StuI-left-F	ggggtacaggcgctcggtggaggcctcccagcccatggtcttc	Primers designed for DmTdc2-gRNA
StuI-left-R	TACACACACTCAAAGCCCGAAGTATTGAG
	GAAAACATACCTATATAAATGATCAACATC
DmTdc2-gRNA-F2	GGGCTTTGAGTGTGTGTAGACATCA
DmTdc2-gRNA-R2	TTTCTAGCTCTAAAACAAAAAAGCACCGACTCGGTGCCACTTTT
NruI-right-F3	TTTTTTGTTTTAGAGCTAGAAATAGCAAGTTA
NruI-right-R3	aatactcgccgacgtcatcgcgaaattcctcagcattcttcgacaaatgaag
DmTdc2-gRNA-JLF	GCAGTCGAACGCACACGAGCCCGGTT	Colony PCR primers designed for DmTdc2-gRNA sequencing
DmTdc2-gRNA-JLR	ccactaactgattttcgtataaatacaaattattc
DmTdc2-seq-1	tgtgggaggtgatgcccagc	Primers used to sequence DmTdc2-gRNA assembly
DmTdc2-seq-2	gaactcggtgatgacgttctcgga
DmTdc2seq-3	CTGTGTTTTCAACAAACGAACAATA
DmTdc2-seq-4	GAGGGGAACGAGTTGCCCGCGTT
DmTdc2-seq-5	tgtcatagtcaacatattttgcaacaaaattatcta
DmLeft-F	CAAGGATCAAGGAAACACAACTT	Primers designed for sequencing donor plasmide integration sites
DmLeft-R	atctacatggccaagaagccc
DmRight-F	GACAAAGTGCTGTCCGCCTA
DmRight-R	CCCTTGGTCCGCATAATGGA
Dmtdc2-gRNAseq-F1	GAGACACCTGTTGCCACGTA	Target mutation detection
Dmtdc2-gRNAseq-R1	CCGTGGGAATACCACTCACC
Dm-tdc-gRNA-1	gaggggaacgagttgcccgc	Three gRNA sequences
Dm-tdc-gRNA-2	gcacgcgggactggcggccc
Dm-tdc-gRNA-3	gtcgaacgcacacgagcccg
