# Supplementary material for: A small-molecule approach to restore female sterility phenotype targeted by a homing suppression gene drive in the fruit pest Drosophila suzukii
Source: PLoS Genet. 2024 Apr 5;20(4):e1011226. doi: 10.1371/journal.pgen.1011226 (PMC11023630; doi:10.1371/journal.pgen.1011226)
Supplement: S1 Data — (XLSX) [file pgen.1011226.s013.xlsx]

## Sheet: Fig 2B
Figure2B. Phenotypic analysis of the G2 progeny from the G1 DsTdc2CRISPR males and females and DsTdc2PUbDsRed single crosses
DsTdc2CRISPR G1♂	G2(♀/♂)				DsTdc2CRISPR G1♀	G2(♀/♂)				DsTdc2PUbDsRed G1♂	G2(♀/♂)
Group	DsRed	non-DsRed	Total	DsRed rate	Group	DsRed	non-DsRed	Total	DsRed rate	Group	DsRed	non-DsRed	Total	DsRed rate
1	90	45	135	0.666667	1	188	138	326	0.576687	1	99	84	183	0.540984
2	94	65	159	0.591195	2	185	157	342	0.540936	2	85	80	165	0.515152
3	73	56	129	0.565891	3	141	133	274	0.514599	3	49	58	107	0.457944
4	78	62	140	0.557143	4	143	136	279	0.512545	4	42	53	95	0.442105
5	38	27	65	0.584615						5	74	73	147	0.503401
6	79	63	142	0.556338						6	97	102	199	0.487437
7	107	61	168	0.636905						7	66	70	136	0.485294
8	35	32	67	0.522388						8	92	103	195	0.471795
9	105	57	162	0.648148						9	44	55	99	0.444444
10	115	75	190	0.605263						10	109	100	209	0.521531
11	17	7	24	0.708333						11	40	53	93	0.430108
12	56	26	82	0.682927
13	48	40	88	0.545455
14	128	87	215	0.595349
15	63	44	107	0.588785
16	94	82	176	0.534091
17	73	56	129	0.565891
18	52	39	91	0.571429
19	53	43	96	0.552083
20	68	51	119	0.571429
21	46	47	93	0.494624
22	130	110	240	0.541667
23	47	33	80	0.5875
24	44	33	77	0.571429
25	48	26	74	0.648649
26	89	78	167	0.532934
Fisher's exact test is used for all statistical comparison, *p<0.05, **p<0.01, ***p<0.001
p-value	Comparison
<0.0001****	Drive inheritance of G1 DsTdc2CRISPR males compared to Mendelian expectation
0.069	Drive inheritance of G1 DsTdc2CRISPR females compared to Mendelian expectation
0.5535	Drive inheritance of G1 DsTdc2PUbDsRed compared to Mendelian expectation

## Sheet: Fig 3B
Figure 3B. Reproductive phenotype of WT, heterozygous and homozygous DsTdc2CRISPR with or without the addition of octopamine.
octopamine	(-)						(+)				(-)				(+)			(-)			(+)
genotype of female	WT(1♀×1♂)						WT(1♀×1♂)				GD/+(1♀×1♂)				GD/+(1♀×1♂)			GD/GD(1♀×1♂)			GD/GD(1♀×1♂)
Group	1	2	3	4	5	6	1	2	3	4	1	2	3	4	1	2	3	1	2	3	1	2	3	4	5	6
Day1(5 days after crossing)	21	21	9	26	14	21	16	27	15	0	24	23	5	2	21	22	7	0	0	0	26	28	29	33	11	15
Day2	24	29	12	24	28	10	30	34	38	36	22	24	39	19	29	37	24	5	4	0	22	36	34	52	20	14
Day3	8	15	21	5	18	11	21	24	31	30	13	9	17	12	21	35	19	10	1	1	22	23	11	50	23	25
Day4	10	20	15	0	30	27	31	33	36	40	41	25	27	14	24	25	20	5	4	2	33	26	46	40	14	22
Day5	18	21	18	32	28	22	31	34	24	32	29	39	39	31	28	47	21	24	3	13	39	13	37	36	18	17
Day6	45	45	18	24	34		36	29	37	43	38	34	22		21	42		13	4		35	22	26
Day7	29	36	25	27	24		27	29	36	37	34	22			0	30		15	3		21	24	25
daily account	22.1429	26.7143	16.8571	19.7143	25.1429	18.2	27.4286	30	31	31.1429	28.7143	25.1429	24.8333	15.6	20.5714	34	18.2	10.2857	2.71429	3.2	28.2857	24.5714	29.7143	42.2	17.2	18.6

## Sheet: Fig 3C
Figure 3C. The genetic efficiency of gene drive elements in cage trials and 20 simulations using the maximum likelihood analysis of the cage.
Group	1					2					3
Generation	DsRed	Non-DsRed	Total	DsRed %		DsRed	Non-DsRed	Total	DsRed %		DsRed	Non-DsRed	Total	DsRed %
G0	30	90	120	0.25		30	90	120	0.25		30	90	120	0.25
G1	28	96	124	0.225806		27	90	117	0.230769		30	194	224	0.133929
G2	25	87	112	0.223214		40	151	191	0.209424		29	106	135	0.214815
G3	34	128	162	0.209877		39	162	201	0.19403		13	190	203	0.0640394
G4	70	197	267	0.262172		56	227	283	0.19788		18	187	205	0.0878049
G5	45	196	241	0.186722		44	154	198	0.222222		17	188	205	0.0829268
G6	17	188	205	0.0829268		67	328	395	0.16962		6	339	345	0.0173913
G7	72	235	307	0.234528		31	190	221	0.140271		0	231	231	0
G8	33	116	149	0.221477		5	155	160	0.03125
G9	24	166	190	0.126316		13	178	191	0.0680628
G10	9	135	144	0.0625		14	134	148	0.0945946
G11	1	180	181	0.00552486		15	189	204	0.0735294
G12	0	198	198	0		18	126	144	0.125
Generation	High Population Simulation	Cage 1	Cage 2	Cage 3	Simulation	Simulation	Simulation	Simulation	Simulation	Simulation	Simulation	Simulation	Simulation	Simulation	Simulation	Simulation	Simulation	Simulation	Simulation	Simulation	Simulation	Simulation	Simulation	Simulation
0	0.249998	0.25	0.25	0.25	0.24812	0.24812	0.24812	0.24812	0.24812	0.24812	0.24812	0.24812	0.24812	0.24812	0.24812	0.24812	0.24812	0.24812	0.24812	0.24812	0.24812	0.24812	0.24812	0.24812
1	0.211525	0.225806	0.230769	0.133929	0.186275	0.240964	0.209877	0.236559	0.216216	0.174419	0.152941	0.209877	0.189474	0.214286	0.260274	0.141176	0.287356	0.206522	0.263889	0.22449	0.142857	0.184783	0.16	0.268293
2	0.174779	0.223214	0.209424	0.214815	0.113208	0.169231	0.15942	0.2	0.183099	0.142857	0.12931	0.0909091	0.181818	0.144578	0.402174	0.0674157	0.204819	0.127907	0.192771	0.116279	0.171171	0.0813953	0.115385	0.183099
3	0.146248	0.209877	0.19403	0.0640394	0.161616	0.0857143	0.0821918	0.186047	0.126316	0.146667	0.172727	0.0909091	0.149425	0.230159	0.338462	0.0943396	0.227848	0.0879121	0.139241	0.106796	0.126437	0.0841121	0.139535	0.106383
4	0.124301	0.262172	0.19788	0.0878049	0.0612245	0.0777778	0.10101	0.126214	0.181818	0.141509	0.0843373	0.0588235	0.0744681	0.216981	0.460526	0.126437	0.302083	0.0833333	0.108434	0.0918367	0.177966	0.0947368	0.125	0.0934579
5	0.103626	0.186722	0.222222	0.0829268	0.113636	0.0744681	0.047619	0.11236	0.0769231	0.0471698	0.12844	0.0337079	0.0808081	0.147541	0.209677	0.0909091	0.202703	0.0309278	0.128713	0.0425532	0.184783	0.0568182	0.106796	0.0882353
6	0.0863701	0.0829268	0.16962	0.0173913	0.0957447	0.0504202	0.0263158	0.0833333	0.0731707	0.0485437	0.152381	0.0348837	0.0943396	0.228814	0.173913	0.183908	0.130952	0.0425532	0.150538	0.0375	0.113208	0.032967	0.155556	0.0816327
7	0.0709365	0.234528	0.140271	0	0.115789	0.0217391	0.0215054	0.107843	0.0277778	0.0232558	0.2	0.0357143	0.0194175	0.0757576	0.154639	0.122222	0.193182	0	0.114583	0.0454545	0.0776699	0.0384615	0.172414	0.0243902
8	0.057599	0.221477	0.03125		0.0891089	0	0.0185185	0.0697674	0.0121951	0.025974	0.21875	0	0.0206186	0.107527	0.153846	0.139535	0.186441		0.15	0.0408163	0.011236	0	0.166667	0.0380952
9	0.0487465	0.126316	0.0680628		0.0729167		0	0.0505051	0.00970874	0.0169492	0.318182		0	0.120879	0.148148	0.206186	0.253521		0.141509	0.0280374	0.00961538		0.129412	0.06
10	0.0413621	0.0625	0.0945946		0.0273973			0.0229885	0	0.018018	0.274336			0.128571	0.0724638	0.155844	0.13253		0.126582	0.00884956	0.030303		0.163265	0.0806452
11	0.033433	0.00552486	0.0735294		0.0365854			0.00877193		0	0.327273			0.140187	0.0119048	0.12	0.0625		0.117021	0	0.0434783		0.0786517	0.0490196
12	0.0275078	0	0.125		0.0336134			0			0.257143			0.207792	0	0.118421	0.0190476		0.109589		0.021978		0.0425532	0.00961538
					0.0183486						0.291667			0.151163		0.05	0.0151515		0.075		0.010101		0.0194175	0.0133333
					0						0.242857			0.173077		0.0574713	0.0247934		0.0978261		0		0.0348837	0
											0.152174			0.130841		0.0743802	0		0.137255				0.0210526
											0.125			0.0631579		0.0810811			0.131868				0.0181818
											0.0571429			0.0125		0.101266			0.0892857				0.0458716
											0.0722892			0.020202		0.097561			0.11				0.0789474
											0.0294118			0.0106383		0.0510204			0.0547945				0.032967
											0			0.00990099		0.0454545			0.04				0
														0		0.0196078			0
																0

## Sheet: Fig 4E
Figure 4E. Phenotypic analysis of the G2 progeny from the single crosses of DmTdc2hsp70 G1 flies and G1 master flies.
Source of Cas9:hsp70-Cas9(II)
♂G1	G2(♀/♂)				♀G1	G2(♀/♂)
Group	DsRed	non-DsRed	Total	DsRed rate	Group	DsRed	non-DsRed	Total	DsRed rate
1	27	52	79	0.341772	1	57	76	133	0.428571
2	18	23	41	0.439024	2	47	46	93	0.505376
3	17	19	36	0.472222	3	13	11	24	0.541667
4	25	30	55	0.454545	4	43	40	83	0.518072
5	3	11	14	0.214286	5	37	37	74	0.5
6	11	4	15	0.733333	6	53	71	124	0.427419
7	29	23	52	0.557692	7	32	37	69	0.463768
8	38	79	117	0.324786	8	68	71	139	0.489209
9	7	15	22	0.318182	9	21	46	67	0.313433
10	30	51	81	0.37037	10	22	38	60	0.366667
11	18	34	52	0.346154	11	6	3	9	0.666667
12	18	31	49	0.367347	12	6	8	14	0.428571
13	39	28	67	0.58209	13	11	18	29	0.37931
14	34	52	86	0.395349	14	31	33	64	0.484375
15	13	47	60	0.216667	15	36	30	66	0.545455
16	31	45	76	0.407895	16	15	16	31	0.483871
17	17	17	34	0.5	17	4	8	12	0.333333
18	28	45	73	0.383562	18	5	14	19	0.263158
19	7	5	12	0.583333	19	8	15	23	0.347826
20	35	36	71	0.492958	20	54	56	110	0.490909
21	14	12	26	0.538462	21	18	45	63	0.285714
22	31	34	65	0.476923	22	56	74	130	0.430769
23	15	32	47	0.319149	23	15	17	32	0.46875		Fisher's exact test is used for all statistical comparison, *p<0.05, **p<0.01, ***p<0.001
24	14	41	55	0.254545	24	44	73	117	0.376068		p-value	Comparison
25	18	33	51	0.352941	25	35	47	82	0.426829		<0.0001****	Drive inheritance of G1 male DmTdc2hsp70 compared to Mendelian expectation
26	17	27	44	0.386364	26	23	32	55	0.418182		0.0004***	Drive inheritance of G1 female DmTdc2hsp70 compared to Mendelian expectation
Source of Cas9:hsp70-Cas9(II)+nos-Cas9(X)
♂G1	G2(♀/♂)				♀G1	G2(♀/♂)
Group	DsRed	non-DsRed	Total	DsRed rate	Group	DsRed	non-DsRed	Total	DsRed rate
1	12	37	49	0.244898	1	7	9	16	0.4375
2	52	42	94	0.553191	2	11	21	32	0.34375
3	24	31	55	0.436364	3	13	29	42	0.309524
4	30	45	75	0.4	4	20	11	31	0.645161
5	29	41	70	0.414286	5	8	10	18	0.444444
6	125	81	206	0.606796	6	22	28	50	0.44
7	47	25	72	0.652778	7	20	24	44	0.454545
8	51	56	107	0.476636	8	20	16	36	0.555556
9	60	40	100	0.6	9	21	36	57	0.368421
10	25	29	54	0.462963	10	17	18	35	0.485714
11	56	70	126	0.444444	11	4	15	19	0.210526
12	27	26	53	0.509434	12	17	18	35	0.485714
13	30	35	65	0.461538	13	44	56	100	0.44
14	48	26	74	0.648649	14	21	31	52	0.403846
15	17	28	45	0.377778	15	25	39	64	0.390625
16	25	27	52	0.480769	16	24	23	47	0.510638
17	54	44	98	0.55102	17	12	16	28	0.428571
18	22	11	33	0.666667	18	39	50	89	0.438202
19	26	26	52	0.5	19	22	47	69	0.318841
20	8	24	32	0.25	20	24	26	50	0.48
21	63	37	100	0.63	21	10	12	22	0.454545
22	13	11	24	0.541667	22	23	26	49	0.469388
23	14	29	43	0.325581	23	19	23	42	0.452381
24	18	31	49	0.367347	24	6	9	15	0.4
25	26	23	49	0.530612	25	19	26	45	0.422222
26	25	27	52	0.480769	26	32	25	57	0.561404
27	35	30	65	0.538462	27	26	43	69	0.376812
28	21	22	43	0.488372	28	36	30	66	0.545455
29	13	16	29	0.448276	29	26	35	61	0.42623
30	3	9	12	0.25	30	16	25	41	0.390244
31	30	25	55	0.545455
32	16	21	37	0.432432
33	29	40	69	0.42029							p-value	Comparison
34	30	32	62	0.483871							0.6982	Drive inheritance of G1 master male(+nos-Cas9(X)) compared to Mendelian expectation
35	41	20	61	0.672131							0.0007***	Drive inheritance of G1 master female(+nos-Cas9(X)) compared to Mendelian expectation
Source of Cas9:hsp70-Cas9(II)+vasa-Cas9(X)
♂G1	G2(♀/♂)				♀G1	G2(♀/♂)
Group	DsRed	non-DsRed	Total	DsRed rate	Group	DsRed	non-DsRed	Total	DsRed rate
1	25	5	30	0.833333	1	12	11	23	0.521739
2	19	3	22	0.863636	2	30	18	48	0.625
3	41	4	45	0.911111	3	39	18	57	0.684211
4	44	7	51	0.862745	4	22	14	36	0.611111
5	63	11	74	0.851351	5	19	18	37	0.513514
6	34	7	41	0.829268	6	30	28	58	0.517241
7	39	6	45	0.866667	7	30	16	46	0.652174
8	45	12	57	0.789474	8	30	16	46	0.652174
9	41	9	50	0.82	9	34	26	60	0.566667
10	18	7	25	0.72	10	23	20	43	0.534884
11	43	16	59	0.728814	11	7	9	16	0.4375
12	30	5	35	0.857143	12	10	8	18	0.555556
13	16	4	20	0.8	13	13	8	21	0.619048
14	20	5	25	0.8	14	15	11	26	0.576923
15	40	3	43	0.930233	15	11	8	19	0.578947
16	100	24	124	0.806452	16	19	7	26	0.730769
17	62	12	74	0.837838	17	6	6	12	0.5
18	27	8	35	0.771429	18	11	7	18	0.611111
19	34	13	47	0.723404	19	6	3	9	0.666667
20	39	12	51	0.764706	20-27	did not lay eggs			-
21	14	6	20	0.7
22	7	2	9	0.777778
23	15	7	22	0.681818							p-value	Comparison
24	25	9	34	0.735294							<0.0001****	Drive inheritance of G1 master male(+vasa-Cas9(X)) compared to Mendelian expectation
25	20	5	25	0.8							0.0021**	Drive inheritance of G1 master female(+vasa-Cas9(X)) compared to Mendelian expectation
	861	202	1063	0.809972
Source of Cas9:hsp70-Cas9(II)+act-Cas9(X)
♂G1	G2(♀/♂)				♀G1	G2(♀/♂)
Group	DsRed	non-DsRed	Total	DsRed rate	Group	DsRed	non-DsRed	Total	DsRed rate
1	72	10	82	0.878049	1-40	did not lay eggs			-
2	57	9	66	0.863636
3	39	5	44	0.886364
4	140	20	160	0.875
5	42	0	42	1
6	20	6	26	0.769231
7	22	0	22	1
8	10	0	10	1
9	15	1	16	0.9375
10	30	6	36	0.833333
11	35	7	42	0.833333
12	74	13	87	0.850575
13	49	8	57	0.859649
14	52	14	66	0.787879
15	102	12	114	0.894737
16	90	14	104	0.865385
17	43	12	55	0.781818
18	10	3	13	0.769231
19	47	6	53	0.886792
20	114	29	143	0.797203							p-value	Comparison
21	183	12	195	0.938462							<0.0001****	Drive inheritance of G1 master male(+act-Cas9(X)) compared to Mendelian expectation

## Sheet: Fig 4F
Figure 4F. Phenotypic analysis of the G2 progeny from the single crosses of DmTdc2Actin5C G1 flies and G1 master flies.
Source of Cas9:Act5C-Cas9(II)
♂G1	G2(♀/♂)				♀G1	G2(♀/♂)
Group	DsRed	non-DsRed	Total	DsRed rate	Group	DsRed	non-DsRed	Total	DsRed rate
1	39	38	77	0.506494	1	8	4	12	0.666667
2	43	35	78	0.551282	2	14	9	23	0.608696
3	28	30	58	0.482759	3	24	10	34	0.705882
4	41	33	74	0.554054	4	9	3	12	0.75
5	29	30	59	0.491525	5	14	6	20	0.7
6	34	41	75	0.453333	6	12	8	20	0.6
7	21	9	30	0.7	7	16	15	31	0.516129
8	24	51	75	0.32	8	5	11	16	0.3125
9	50	31	81	0.617284	9	14	20	34	0.411765
10	26	35	61	0.42623	10	8	9	17	0.470588
11	119	92	211	0.563981	11	54	57	111	0.486486
12	76	87	163	0.466258	12	18	12	30	0.6		Fisher's exact test is used for all statistical comparison, *p<0.05, **p<0.01, ***p<0.001
13	6	6	12	0.5							p-value	Comparison
14	17	18	35	0.485714							0.415	Drive inheritance of G1 male DmTdc2Actin5C compared to Mendelian expectation
15	144	117	261	0.551724							0.2525	Drive inheritance of G1 female DmTdc2Actin5C compared to Mendelian expectation
Source of Cas9: Act5C-Cas9(II)+nos-Cas9(II)
♂G1	G2(♀/♂)				♀G1	G2(♀/♂)
Group	DsRed	non-DsRed	Total	DsRed rate	Group	DsRed	non-DsRed	Total	DsRed rate
1	23	21	44	0.522727	1	14	15	29	0.482759
2	33	27	60	0.55	2	27	15	42	0.642857
3	26	16	42	0.619048	3	5	3	8	0.625
4	54	21	75	0.72	4	30	17	47	0.638298
5	43	23	66	0.651515	5	34	30	64	0.53125
6	51	32	83	0.614458	6	17	14	31	0.548387
					7	35	27	62	0.564516
					8	22	21	43	0.511628
					9	28	18	46	0.608696		p-value	Comparison
					10	19	8	27	0.703704		0.0023**	Drive inheritance of G1 master male(+nos-Cas9(II)) compared to Mendelian expectation
					11	46	25	71	0.647887		0.0106*	Drive inheritance of G1 master female(+nos-Cas9(II)) compared to Mendelian expectation
Source of Cas9: Act5C-Cas9(II)+nos-Cas9(III)
♂G1	G2(♀/♂)				♀G1	G2(♀/♂)
Group	DsRed	non-DsRed	Total	DsRed rate	Group	DsRed	non-DsRed	Total	DsRed rate
1	17	11	28	0.607143	1	27	3	30	0.9
2	30	6	36	0.833333	2	36	14	50	0.72
3	27	17	44	0.613636	3	30	7	37	0.810811
4	30	7	37	0.810811	4	41	10	51	0.803922
5	31	19	50	0.62	5	34	2	36	0.944444
6	22	9	31	0.709677	6	40	1	41	0.97561
					7	33	15	48	0.6875
					8	43	5	48	0.895833
					9	46	4	50	0.92
					10	34	4	38	0.894737
					11	36	1	37	0.972973
					12	34	5	39	0.871795
					13	30	5	35	0.857143
					14	32	8	40	0.8
					15	33	4	37	0.891892		p-value	Comparison
					16	33	9	42	0.785714		0.0002***	Drive inheritance of G1 master male(+nos-Cas9(III)) compared to Mendelian expectation
					17	49	2	51	0.960784		<0.0001****	Drive inheritance of G1 master female(+nos-Cas9(III)) compared to Mendelian expectation
Source of Cas9: Act5C-Cas9(II)+vasa-Cas9(X)
♂G1	G2(♀/♂)				♀G1	G2(♀/♂)
Group	DsRed	non-DsRed	Total	DsRed rate	Group	DsRed	non-DsRed	Total	DsRed rate
1	51	14	65	0.784615	1	14	8	22	0.636364
2	22	13	35	0.628571	2	21	12	33	0.636364
3	48	4	52	0.923077	3	15	10	25	0.6
4	28	13	41	0.682927	4-16	did not lay eggs
5	29	15	44	0.659091
6	40	19	59	0.677966
7	41	24	65	0.630769
8	29	16	45	0.644444
9	6	4	10	0.6							p-value	Comparison
10	71	23	94	0.755319							<0.0001****	Drive inheritance of G1 master male(+vasa-Cas9(X)) compared to Mendelian expectation
11	6	1	7	0.857143							0.1683	Drive inheritance of G1 master female(+vasa-Cas9(X)) compared to Mendelian expectation

## Sheet: S4A Fig
Supplementary Figure 4A.The number of embryos in each ovary of 20-day-old WT and DsTdc2CRISPR SWD.
WT	DsTdc2CRISPR
10	25
8	25
8	18
12	18
5	23
5	25
11	16
11	16
